# Supplementary material for: SABRE Ir-IMes Catalysis for the Masses
Source: Molecules. 2025 Sep 22;30(18):3837. doi: 10.3390/molecules30183837 (PMC12473097; doi:10.3390/molecules30183837)
Supplement: Supplementary file 1 [file molecules-30-03837-s001.zip]

Archive with 1 entries (1 files):
- molecules-3872040-supplementary.pdf
